# Supplementary material for: Molecular epidemiology of Klebsiella variicola obtained from different sources
Source: Sci Rep. 2019 Jul 23;9:10610. doi: 10.1038/s41598-019-46998-9 (PMC6650414; doi:10.1038/s41598-019-46998-9)
Supplement: Supplementary file 3 — Supplementary Dataset [file 41598_2019_46998_MOESM3_ESM.xlsx]

## Sheet: Perfil alelic-ST
							Perfil alelic							Sequence type (ST)
Strains	Used by MLST	GenBank Accession number or PUBMID	Origin	Country	ESBL/Carbapenemase	Origin of the sample	leuS	pgi	pgk	phoE	pyrG	rpoB	fusA	ST
801	Genome	CDMV00000000	Human	Mexico	SHV-2	Blood	1	1	1	1	1	1	1	1
812	Isolate	25886267	Human	Mexico	SHV-2a	Blood	1	1	1	1	1	1	1	1
811	Isolate	25886267	Human	Mexico	SHV-2a	Blood	1	1	1	1	1	1	1	1
809	Isolate	25886267	Human	Mexico	SHV-2a	Blood	1	1	1	1	1	1	1	1
808	Isolate	25886267	Human	Mexico	SHV-2a	Blood	1	1	1	1	1	1	1	1
807	Isolate	25886267	Human	Mexico	SHV-2a	Blood	1	1	1	1	1	1	1	1
806	Isolate	25886267	Human	Mexico	SHV-2	Blood	1	1	1	1	1	1	1	1
805	Isolate	25886267	Human	Mexico	SHV-2a	Blood	1	1	1	1	1	1	1	1
WUSM_KV_09	Genome	QIYN01000001.1	Human	USA	Negative	Urine	1	1	1	1	1	1	1	1
8917	Genome	CEGG00000000	Human	Mexico	Negative	Sputum	1	2	2	1	2	1	2	2
6A2	Genome	CXPC00000000	Plant	Mexico	Negative	Banana root	1	3	3	2	3	1	3	3
EuSCAPE_IT012	Genome	UJZQ01000001.1	Human	Italy	Negative	Blood	1	3	3	2	3	1	3	3
EuSCAPE_RS065	Genome	UKAM01000001.1	Human	Serbia	Negative	Blood	1	3	3	2	3	1	3	3
06-268	Genome	CXOZ00000000	Human	Mexico	CTX-M-15	Abscess	1	1	4	2	4	2	2	4
4880	Genome	CXPB00000000	Human	Mexico	Negative	Blood	1	4	5	3	1	1	4	5
T29A	Genome	CXPA00000000	Plant	Mexico	Negative	Sugar cane stem	2	5	6	4	5	1	2	6
At-22	Genome	CP001891.1	Insect	Panama	Negative	Fungus matrix	3	1	7	1	6	3	4	7
342	Genome	CP000964.1	Plant	USA	Negative	Maize stems	1	6	8	5	7	1	5	8
DX120E	Genome	CP009274	Plant	China	Negative	Banana roots	1	6	9	1	8	1	2	9
CAG:634	Genome	CBBA000000000	Human	Denmark	Negative	Gut	1	4	10	6	9	1	2	10
13450	Genome	CP030173.1	Human	China	SHV-12 (LEN-type negative)	Blood	1	4	10	6	9	1	2	10
KCRI-198C	Genome	OVDM01000001.1	Human	Tanzania	Negative	Wound swab	1	4	10	6	9	1	2	10
KCRI-201B	Genome	OVDP01000001.1	Human	Tanzania	Negative	Sputum	1	4	10	6	9	1	2	10
KPN1264	Genome	SRX2681986	Human	USA	SHV-30	Respiratory	1	4	10	6	9	1	2	10
WUSM_KV_30	Genome	QIXS01000001.1	Human	USA	Negative	Urine	1	4	10	6	9	1	2	10
WUSM_KV_36	Genome	QIXM01000001.1	Human	USA	Negative	Urine	1	4	10	6	9	1	2	10
DSM15968	Genome	CP010523	Plant	China	Negative	Banana roots	4	7	5	1	10	1	4	11
F2R9 (ATCC BAA-830)	Genome	15053318	Plant	Mexico	Negative	Banana root	4	7	5	1	10	1	4	11
BZ19	Genome	JDWA00000000	Human	Brazil	Negative	Faeces	5	8	11	1	11	1	4	12
KP5-1	Genome	CP008700.1	Insect	USA	Negative	Nezara viridula (Cotton Pathogen Vector; southern green stink bug)	6	6	4	7	11	1	2	13
223/14	Genome	JRTV00000000	Human	Malaysia	CTX-M-15/KPC-6	Pus	7	3	6	8	12	4	3	14
B1	Genome	JSWX00000000	Plant	Malaysia	Negative	Bitter gourd	8	4	12	9	1	1	2	15
CH4	Genome	JSXA00000000	Plant	Malaysia	Negative	Chili	9	3	12	8	3	5	2	16
BIDMC61	Genome	JMWB00000000	Human	USA	Negative	Urine	9	3	12	8	3	5	2	16
MGH20	Genome	AYJK00000000	Human	USA	Negative	Respiratory	1	1	1	1	4	1	2	17
MGH40	Genome	AYIX00000000	missing	USA	Negative	Urine	10	9	6	1	13	1	6	18
UCICRE10	Genome	AYIF00000000	missing	USA	Negative	Missing	1	4	1	1	11	1	2	19
UCI18	Genome	JCML00000000	Human	USA	Negative	Urine	1	10	2	10	14	1	2	20
MGH114	Genome	LFAP00000000	Human	USA	Negative	Missing	1	10	2	10	14	1	2	20
ID_2	Genome	UIDW01000001.1	Human	Germany	Negative	Unknown	1	10	2	10	14	1	2	20
ID_5	Genome	UIDT01000001.1	Human	Germany	Negative	Unknown	1	10	2	10	14	1	2	20
ID_6	Genome	UIDV01000001.1	Human	Germany	Negative	Unknown	1	10	2	10	14	1	2	20
ID_8	Genome	UIDM01000001.1	Human	Germany	Negative	Unknown	1	10	2	10	14	1	2	20
EuSCAPE_BE029	Genome	UKAV01000001.1	Human	Belgium	Negative	Urine	1	10	2	10	14	1	2	20
ID_11	Genome	UIDI01000001.1	Human	Germany	Negative	Unknown	1	10	2	10	14	1	2	20
WUSM_KV_46	Genome	QIXC01000001.1	Human	USA	Negative	Urine	1	10	2	10	14	1	2	20
MGH68	Genome	JMZD00000000	Human	USA	Negative	Urine	11	5	5	11	11	1	2	21
MGH80	Genome	JMZM00000000	Human	USA	Negative	Urine	11	3	6	12	11	6	4	22
BIDMC88	Genome	LFBA00000000	Human	USA	Negative	Missing	1	11	10	6	9	1	2	23
BIDMC90	Genome	LFBC00000000	Human	USA	Negative	Missing	12	12	10	1	15	1	4	24
MGH92	Genome	LFAD00000000	Human	USA	Negative	Missing	9	13	13	13	7	1	4	25
1.1.55	Genome	ACXA00000000	Human	USA	Negative	Missing	9	10	13	13	7	1	4	26
KTE92	Genome	ASQN00000000	Human	USA	Negative	Missing	11	6	5	1	16	4	4	27
1109	Isolate	15053318	Human	Mexico	Negative	Blood	1	1	4	2	17	2	2	28
1171	Isolate	15053318	Human	Mexico	Negative	Catheter	1	4	3	14	18	1	3	29
9351	Isolate	25886267	Human	Mexico	Negative	Secretion	1	14	5	1	19	1	4	30
9353	Isolate	25886267	Human	Mexico	Negative	Biliary liquids	13	15	1	1	20	1	2	31
9925	Isolate	25886267	Human	Mexico	Negative	Abscess	14	16	14	15	21	7	2	32
10239	Isolate	26571390	Human	Mexico	Negative	Blood	14	16	14	15	21	7	2	32
1335_KPNE	Genome	JVTE01000001	Human	USA	Negative	Sputum	14	16	14	15	21	7	2	32
KPN700	Genome	SRX2682028	Human	USA	Negative	Blood	14	16	14	15	21	7	2	32
EuSCAPE_PT079	Genome	UJZY01000001.1	Human	Portugal	Negative	Other (CAPD)	14	16	14	15	21	7	2	32
VI	Genome	15053318	Plant	Mexico	Negative	Banana stem	15	6	15	1	22	1	2	33
CFN2006	Isolate	15053318	Plant	Mexico	Negative	Rice roots	1	3	5	16	1	8	2	34
10447	Isolate	29692906	Human	Mexico	Negative	Vaginal secretion	16	1	5	1	1	1	6	35
9271	Isolate	This work	Human	Mexico	Negative	Missing	1	4	16	2	23	9	2	36
9274	Isolate	This work	Human	Mexico	Negative	Missing	17	17	1	1	24	1	5	37
WUSM_KV_15	Genome	QIYH01000001.1	Human	USA	Negative	Wound, drain right lower quadrant	17	17	1	1	24	1	5	37
11212	Isolate	This work	Human	Mexico	Negative	Missing	1	4	10	6	1	1	2	38
11214	Isolate	This work	Human	Mexico	Negative	Missing	11	6	13	2	25	3	4	39
11226	Isolate	This work	Human	Mexico	Negative	Missing	1	18	17	17	1	10	2	40
11248	Isolate	This work	Human	Mexico	Negative	Missing	2	5	10	1	1	1	2	41
LMG23571	Genome	CP013985.1	Environmental	Singapore	Negative	Soil	2	5	10	1	1	1	2	41
11254	Isolate	This work	Human	Mexico	Negative	Missing	18	6	4	1	1	6	2	42
11435	Isolate	This work	Human	Mexico	Negative	Missing	17	17	1	1	26	1	5	43
11463	Isolate	This work	Human	Mexico	Negative	Missing	12	19	13	1	27	1	4	44
11436	Isolate	This work	Human	Mexico	Negative	Missing	1	1	6	18	28	1	4	45
KvMx3	Isolate	This work	Plant	Mexico	Negative	Sugarcane rhizosphere soil	2	5	18	19	1	1	2	46
KvMx4	Isolate	This work	Plant	Mexico	Negative	Sugarcane root	19	15	6	20	22	1	6	47
KvMx18	Isolate	This work	Plant	Mexico	Negative	Maize rhizosphere soil	11	10	19	1	4	1	2	48
521_SSON	Genome	JVDU01000001.1	Human	USA	Negative	Sputum	1	20	6	21	1	7	2	49
524_SBOY	Genome	JVDR01000001.1	Human	USA	Negative	Bronchoalveolar Lavage	1	20	6	21	1	7	2	49
653_KVAR	Genome	JUYL01000001.1	Human	USA	Negative	Sputum	1	20	6	21	1	7	2	49
671_KVAR	Genome	JUXS01000001.1	Human	USA	Negative	Fluid	1	3	6	22	3	8	2	50
780_KPNE	Genome	JUTF01000001.1	Human	USA	Negative	Tracheal Aspirate	1	20	1	23	29	9	4	51
833_KPNE	Genome	JURI01000001.1	Human	USA	Negative	Tracheal Aspirate	1	20	1	23	29	9	4	51
834_KPNE	Genome	JURH01000001.1	Human	USA	Negative	Tracheal Aspirate	1	20	1	23	29	9	4	51
835_KPNE	Genome	JURG01000001.1	Human	USA	Negative	Tracheal Aspirate	1	20	1	23	29	9	4	51
836_KPNE	Genome	JURF01000001.1	Human	USA	Negative	Tracheal Aspirate	1	20	1	23	29	9	4	51
837_KPNE	Genome	JURE01000001.1	Human	USA	Unknown	Tracheal Aspirate	1	20	1	23	29	9	4	51
WUSM_KV_10	Genome	QIYM01000001.1	Human	USA	Negative	Urine catheter	1	20	1	23	29	9	4	51
789_KVAR	Genome	JUSW01000001.1	Human	USA	Negative	Urine, Catheterized	1	4	3	24	11	1	2	52
1565/2503	Genome	PTGT01000001.1	Human	USA	KPC-2	Body fluid	1	21	1	25	30	11	4	53
1892m	Genome	ERR025463	Human	Vietnam	Negative	Unknown	1	5	5	1	1	1	2	54
BIDMC118	Genome	NGSP01000001.1	Human	USA	Negative	Missing	1	5	5	1	1	1	2	54
11446	Genome	This work	Human	Mexico	Negative	Missing	20	22	20	26	31	12	7	55
AJ026	Genome	ERS005747	Human	Australia	Negative	Unknown	21	18	3	2	1	13	2	56
AJ182	Genome	ERS005771	Human	Australia	Negative	Unknown	21	18	3	2	1	13	2	56
WUSM_KV_04	Genome	QIYS01000001.1	Human	USA	Negative	Trach asp	21	18	3	2	1	13	2	56
WUSM_KV_17	Genome	QIYF01000001.1	Human	USA	Negative	Urine	21	18	3	2	1	13	2	56
WUSM_KV_45	Genome	QIXD01000001.1	Human	USA	Negative	Urine	21	18	3	2	1	13	2	56
AJ135	Genome	ERS005754	Human	Australia	Negative	Unknown	22	6	6	27	1	1	8	57
KP-21F	Genome	JXJH01000001.1	Human	Netherlands	CTX-M-15/OXA-1	Blood	22	6	6	27	1	1	8	57
AJ292	Genome	ERS005778	Human	Australia	Negative	Unknown	6	4	1	28	32	14	2	58
AR_0016	Genome	MPCI01000001.1	missing	USA	Negative	Missing	23	19	5	29	2	1	4	59
WUSM_KV_26	Genome	QIXW01000001.1	Human	USA	Negative	Urine	23	19	5	29	2	1	4	59
BD.DM.32	Genome	QUAA01000001.1	Human	Bangladesh	CTX-M-15	Blood	11	6	5	30	16	4	2	60
BD.DM.33	Genome	QTZQ01000001.1	Human	Bangladesh	CTX-M-15	Blood	11	6	5	30	16	4	4	60
BD.DM.97	Genome	QTZR01000001.1	Human	Bangladesh	CTX-M-15/NDM-1	Blood	11	6	5	30	16	4	4	60
BD.DM.115	Genome	QTZS01000001.1	Human	Bangladesh	CTX-M-15/NDM-1	Blood	11	6	5	30	16	4	4	60
BD.DM.165	Genome	PJOO01000001.1	Human	Bangladesh	CTX-M-15/NDM-1	Blood	11	6	5	30	16	4	4	60
BD.DM.166	Genome	QTZT01000001.1	Human	Bangladesh	CTX-M-15/NDM-1	Blood	11	6	5	30	16	4	4	60
BD.DM.167	Genome	QTZU01000001.1	Human	Bangladesh	CTX-M-15/NDM-1	Blood	11	6	5	30	16	4	4	60
BD.DM.169	Genome	QTZV01000001.1	Human	Bangladesh	CTX-M-15	Blood	11	6	5	30	16	4	4	60
BD.DM.322	Genome	QTZW01000001.1	Human	Bangladesh	CTX-M-15	Blood	11	6	5	30	16	4	4	60
BD.DM.323	Genome	QTZX01000001.1	Human	Bangladesh	CTX-M-15	Blood	11	6	5	30	16	4	4	60
BD.DM.395	Genome	QTZY01000001.1	Human	Bangladesh	CTX-M-15	Blood	11	6	5	30	16	4	4	60
BIDMC117	Genome	NGSO01000001.1	Human	USA	KCP-2	Missing	1	9	6	1	13	1	6	61
WUSM_KV_33	Genome	QIXP01000001.1	Human	USA	Negative	Urine	1	9	6	1	13	1	6	61
D5A	Genome	LOAR00000000	Plant	China	Negative	Roots of tall fescue	10	9	6	1	32	1	6	62
ID_24	Genome	UIDS01000001.1	Human	Germany	Negative	Unknown	10	9	6	1	32	1	6	62
E57-7	Genome	NZ_CP016344.1	Plant	China	Negative	Roots Maize	9	3	12	31	3	5	2	63
GJ1	Genome	NZ_CP017284.1	Environmental	South Korea	NDM-9	River water	1	3	6	8	11	1	9	64
GJ2	Genome	NZ_CP017849.1	Environmental	South Korea	NDM-9	River water	1	3	6	8	11	1	9	64
GJ3	Genome	NZ_CP017289.1	Environmental	South Korea	CTX-M-65/NDM-9	River water	1	3	6	8	11	1	9	64
H39	Genome	MOSU00000000	Human	China	CTX-M-148	Unknown	24	3	1	32	33	15	4	65
X39	Genome	CP018307	Human	China	CTX-M-24 (two copies)	Pulmonary	24	3	1	32	33	15	4	65
ID_16	Genome	UIDY01000001.1	Human	Germany	Negative	Unknown	13	23	5	33	19	1	10	66
ID_18	Genome	UIDU01000001.1	Human	Germany	Negative	Unknown	13	23	5	33	19	1	10	66
ID_19	Genome	UIEF01000001.1	Human	Germany	Negative	Unknown	13	23	5	33	19	1	10	66
ID_43	Genome	UIFG01000001.1	Human	Germany	Negative	Unknown	13	23	5	34	19	1	10	67
ID_49	Genome	UIFD01000001.1	Human	Germany	Negative	Unknown	1	18	6	1	34	13	2	68
EuSCAPE_HR085	Genome	UKAN01000001.1	Human	Croatia	Negative	Blood	1	18	6	1	34	13	2	68
K2631	Genome	NPGY01000001.1	Human	Bangladesh	DHA-1, SHV-12, CTX-M-14, KPC-2	Blood	25	21	3	35	35	1	2	69
KCRI-152E	Genome	OVDF01000001.1	Human	Tanzania	Negative	Wound swab	26	10	1	36	1	13	2	70
KP007	Genome	MSZI01000001.1	Human	Colombia	KPC-2	Catheter	9	4	6	24	1	1	2	71
KPN325	Genome	SRX2681305	Human	USA	SHV-12	Urine	19	5	5	6	10	1	2	72
KPN458	Genome	SRX2680563	Human	USA	SHV-12	Blood	11	9	6	20	1	1	18	73
WUSM_KV_48	Genome	QIXA01000001.1	Human	USA	Negative	Urine	11	9	6	20	1	13	2	73
KPN807	Genome	SRX2681541	Human	USA	CTX-M-15	Urine	27	4	3	1	35	1	2	74
KPN1401	Genome	SRX2681803	Human	USA	KPC-2	Respiratory	1	1	15	1	1	11	4	75
KPN1415	Genome	SRX2681790	Human	USA	TEM-69/KPC-2	Respiratory	1	1	15	1	1	11	4	75
KPN1481	Genome	SRX2681713	Human	USA	CTX-M-15/NDM-1	Urine	28	24	5	37	36	1	2	76
KPN1556	Genome	SRX2681646	Human	USA	SHV-12	Wound	11	1	3	1	11	1	2	77
WUSM_KV_51	Genome	QIWX01000001.1	Human	USA	Negative	Urine	11	1	3	1	11	1	2	77
KPN1751	Genome	SRX2681570	Human	USA	SHV-12/SHV-66	Urine	1	6	10	3	37	1	4	78
EuSCAPE_BE032	Genome	UKAP01000001.1	Human	Belgium	Negative	Urine	1	6	10	3	37	1	4	78
KV093	Genome	LZGB01000001.1	Human	India	Negative	Urine	15	6	1	1	38	14	4	79
KV321	Genome	LQMR01000001.1	Plant/Fungus	China	Negative	Mycorrhiza of Pisolithus tinctorius	29	4	6	1	1	14	4	80
9635	Genome	This work	Human	Mexico	Negative	Catheter	2	6	12	38	39	16	4	81
KvMx2	Genome	FLLH01000001	Plant	Mexico	Negative	Root of a sugarcane plant	30	25	21	39	40	17	4	82
L18	Genome	NLDD01000001	Human	China	Negative	Feces	31	24	22	40	41	1	11	83
MB351	Genome	MSCS01000001	Environmental	Pakistan	Negative	Industrial effluent	11	26	2	41	1	1	6	84
NL58	Genome	LFYK01000000	Animal	Canada	Negative	Bovine - Mastitis	1	10	14	42	2	13	6	85
NL49	Genome	LGAW01000000	Animal	Canada	Negative	Bovine - Mastitis	1	10	14	42	2	13	6	85
QMP_B2-288	Genome	ERS011908	Animal	USA	Negative	Bovine - Intestinal	11	27	5	41	1	1	6	86
EuSCAPE_GR014	Genome	UKAQ01000001.1	Human	Greece	Negative	Urine	11	27	5	41	1	1	6	86
QMP_B2-340	Genome	ERS011920	Animal	USA	Negative	Bovine - Intestinal	13	28	3	9	1	1	2	87
QMP_B2-483	Genome	ERS011926	Animal	USA	Negative	Bovine - Intestinal	13	28	3	9	1	1	2	87
QMP_B2-481	Genome	ERS011925	Animal	USA	Negative	Bovine - Intestinal	2	1	3	38	4	18	6	88
QMP_M1-043	Genome	ERS011933	Animal	USA	Negative (LEN-type negative)	Bovine - Intestinal	1	17	1	25	42	1	4	89
QMP_M1-428	Genome	ERS011961	Animal	USA	Negative	Unknown	32	29	3	24	35	19	4	90
QMP_M1-893	Genome	ERS011977	Animal	USA	Negative (LEN-type negative)	Urine	33	6	1	11	43	1	4	91
SCKV020062	Genome	PWAV01000001.1	Human	China	CTX-M-15, KPC-2	Missing	1	6	23	43	1	1	4	92
SCKV020067	Genome	PWAU01000001.1	Human	China	CTX-M-15, KPC-2	Missing	1	6	23	43	1	1	4	92
SCKV020069	Genome	PWAT01000001.1	Human	China	CTX-M-15, KPC-2	Missing	1	6	23	43	1	1	4	92
WCHKP19	Genome	NZ_CP028555.1	Human	China	Negative	Unknown	1	6	23	43	1	1	4	92
SCKV020148	Genome	NWEW01000001.1	Human	China	NDM-5	Missing	1	3	3	2	3	20	3	93
ST-1791-KOO1	Genome	NXJG01000001.1	Human	South Africa	CTX-M-15	Missing	34	6	6	1	35	1	4	94
UBA694	Genome	DBMQ01000001.1	Environmental	Missing	Negative	GM-anode biofilm	18	24	5	1	1	1	4	95
UBA3449	Genome	DFSA01000001.1	Environmental	USA	Negative	Metal/Plastic	11	4	10	6	44	8	2	96
UBA4040	Genome	DGAC01000001.1	Environmental	USA	Negative	Metal/Plastic	13	24	6	30	1	1	2	97
WCHKV030666	Genome	NZ_CP027064.2	Human	China	Negative	Unknown	28	30	5	37	1	1	2	98
WCHKV030937	Genome	NWEJ01000001.1	Human	China	Negative	Unknown	35	4	6	1	1	1	2	99
WUSM_KV_01	Genome	QIYV01000001.1	Human	USA	Negative	Urine	6	24	5	1	1	1	4	100
WUSM_KV_02	Genome	QIYV01000001.1	Human	USA	Negative	Unknown	2	5	6	3	5	1	2	101
WUSM_KV_03	Genome	QIYT01000001.1	Human	USA	Negative	Aspirate, left breast	23	19	2	8	45	1	2	102
WUSM_KV_06	Genome	QIYQ01000001.1	Human	USA	Negative	Sputum	36	6	10	3	37	1	4	103
WUSM_KV_38	Genome	QIXK01000001.1	Human	USA	Negative	Urine	36	6	10	3	37	1	4	103
WUSM_KV_49	Genome	QIWZ01000001.1	Human	USA	Negative	Wound	36	6	10	3	37	1	4	103
EuSCAPE_DE052	Genome	UJZE01000001.1	Human	Germany	Negative	Blood	36	6	10	3	37	1	4	103
WUSM_KV_07	Genome	QIYP01000001.1	Human	USA	Negative	Urine	2	27	6	2	1	13	6	104
WUSM_KV_08	Genome	QIYO01000001.1	Human	USA	Negative	Drainage, left groin	2	6	1	25	32	11	2	105
WUSM_KV_11	Genome	QIYL01000001.1	Human	USA	Negative	Tibia	2	6	1	25	32	11	2	105
EuSCAPE_IT360	Genome	UJZU01000001.1	Human	Italy	Negative	Urine	2	6	1	25	32	11	2	105
WUSM_KV_12	Genome	QIYK01000001.1	Human	USA	Negative	Urine	5	31	5	44	46	13	2	106
WUSM_KV_13	Genome	QIYJ01000001.1	Human	USA	Negative	Urine	37	32	1	3	37	7	4	107
WUSM_KV_14	Genome	QIYI01000001.1	Human	USA	Negative	Blood	38	33	24	45	47	1	6	108
WUSM_KV_19	Genome	QIYD01000001.1	Human	USA	Negative	Urine	38	33	24	45	47	1	6	108
WUSM_KV_16	Genome	QIYG01000001.1	Human	USA	Negative	Blood	39	1	1	1	1	1	1	109
WUSM_KV_18	Genome	QIYE01000001.1	Human	USA	Negative	Urine	11	1	6	46	48	2	4	110
WUSM_KV_21	Genome	QIYB01000001.1	Human	USA	Negative	Urine	40	27	6	3	1	13	6	111
WUSM_KV_22	Genome	QIYA01000001.1	Human	USA	Negative	Urine	41	5	6	8	4	2	2	112
WUSM_KV_23	Genome	QIXZ01000001.1	Human	USA	Negative	Urine	41	5	6	8	4	2	2	112
WUSM_KV_24	Genome	QIXY01000001.1	Human	USA	Negative	Blood	41	5	6	8	4	2	2	112
WUSM_KV_25	Genome	QIXX01000001.1	Human	USA	Negative	Blood	14	1	6	1	36	1	2	113
WUSM_KV_35	Genome	QIXN01000001.1	Human	USA	Negative	Urine	14	1	6	1	36	1	2	113
WUSM_KV_27	Genome	QIXV01000001.1	Human	USA	Negative	Urine	1	28	6	43	49	13	2	114
WUSM_KV_28	Genome	QIXU01000001.1	Human	USA	Negative	Urine	11	23	6	1	35	1	10	115
WUSM_KV_29	Genome	QIXT01000001.1	Human	USA	Negative	Urine	2	4	6	24	4	21	2	116
WUSM_KV_32	Genome	QIXQ01000001.1	Human	USA	Negative	Urine	2	4	6	24	4	21	2	116
WUSM_KV_31	Genome	QIXR01000001.1	Human	USA	Negative	Urine	42	1	3	47	1	7	12	117
WUSM_KV_37	Genome	QIXL01000001.1	Human	USA	Negative	Urine	41	5	6	8	35	2	2	118
WUSM_KV_39	Genome	QIXJ01000001.1	Human	USA	Negative	Urine	1	18	12	1	34	13	2	119
WUSM_KV_41	Genome	QIXH01000001.1	Human	USA	Negative	Urine	35	27	6	3	1	13	6	120
WUSM_KV_44	Genome	QIXE01000001.1	Human	USA	Negative	Urine	38	34	1	1	35	1	10	121
WUSM_KV_50	Genome	QIWY01000001.1	Human	USA	Negative	Bronchial wash	5	8	7	40	11	11	4	122
WUSM_KV_52	Genome	QIWW01000001.1	Human	USA	Negative	Urine	1	3	12	1	1	10	2	123
WUSM_KV_53	Genome	QIWV01000001.1	Human	USA	Negative	Urine	9	4	5	1	32	13	4	124
WUSM_KV_54	Genome	QIWU01000001.1	Human	USA	CTX-M-14/KPC-2	Blood	43	1	3	38	4	1	4	125
EuSCAPE_AT005	Genome	UJZA01000001.1	Human	Austria	Negative	Urine	43	1	3	38	4	1	4	125
WUSM_KV_55	Genome	QIWT01000001.1	Human	USA	Negative	BAL	1	19	1	38	1	1	4	126
WUSM_KV_82	Genome	QIVS01000001.1	Human	USA	Negative	UR CVS	1	10	6	45	22	7	6	127
WUSM_KV_97	Genome	QIVD01000001.1	Human	USA	Negative	Blood	1	35	1	48	35	1	2	128
WUSM_KV_111	Genome	QIUP01000001.1	Human	USA	Negative	Blood	13	6	6	41	50	2	4	129
YD626-2	Genome	PGIO01000001.1	Human	USA	SHV-40/KPC-2	Missing	1	4	5	6	9	1	2	130
YH43	Genome	AP014950.1	Plant	Japan	Negative	Potato	44	22	20	49	51	22	7	131
EuSCAPE_BE101	Genome	UKAT01000001.1	Human	Belgium	Negative	Puncture Fluids	28	30	3	37	1	1	2	132
EuSCAPE_DE018	Genome	UJZJ01000001.1	Human	Germany	Negative	Other (gall bladder)	13	15	1	1	22	1	2	133
EuSCAPE_DE056	Genome	UJZI01000001.1	Human	Germany	Negative	Wound Secretion	2	4	3	38	52	18	4	134
EuSCAPE_DE060	Genome	UJZK01000001.1	Human	Germany	Negative	Wound Secretion	11	1	5	41	53	1	6	135
EuSCAPE_DE073	Genome	UJZM01000001.1	Human	Germany	KPC-2	Blood	11	36	6	1	1	6	2	136
EuSCAPE_DE087	Genome	UJZL01000001.1	Human	Germany	Negative	Lower Respiratory Tract Secrection	9	24	16	50	1	13	2	137
EuSCAPE_DK012	Genome	UJZZ01000001.1	Human	Denmark	Negative	Blood	45	37	25	8	11	23	13	138
EuSCAPE_EE016	Genome	UJZB01000001.1	Human	Estonia	Negative	Wound Secretion	1	6	18	29	1	7	4	139
EuSCAPE_ES230	Genome	UJZX01000001.1	Human	Spain	SHV-1 (not ESBL)	Puncture Fluids	11	27	2	51	53	4	2	140
EuSCAPE_FR080	Genome	UJZD01000001.1	Human	France	Negative	Blood	1	4	5	1	15	1	14	141
EuSCAPE_HR006	Genome	UKAG01000001.1	Human	Croatia	Negative	Lower Respiratory Tract Secrection	9	17	13	3	7	1	4	142
EuSCAPE_HR033	Genome	UKAR01000001.1	Human	Croatia	Negative	Lower Respiratory Tract Secrection	11	24	18	52	54	3	2	143
EuSCAPE_HU040	Genome	UJZW01000001.1	Human	Hungary	Negative	Blood	1	3	6	8	11	1	2	144
EuSCAPE_PT061	Genome	UKAH01000001.1	Human	Portugal	Negative	Urine	1	3	6	8	11	1	2	144
EuSCAPE_IE014	Genome	UKAL01000001.1	Human	Ireland	Negative	Blood	1	10	6	25	11	13	6	145
EuSCAPE_IE021	Genome	UKAZ01000001.1	Human	Ireland	Negative	Blood	1	4	5	2	9	1	2	146
EuSCAPE_UK107	Genome	UKAE01000001.1	Human	United Kingdom	Negative	Blood	1	4	5	2	9	1	2	146
EuSCAPE_IL071	Genome	UJZN01000001.1	Human	Israel	Negative	Blood	11	28	6	43	55	13	2	147
EuSCAPE_IT091	Genome	UJZV01000001.1	Human	Italy	Negative	Urine	28	3	5	53	1	1	2	148
EuSCAPE_IT159	Genome	UJZP01000001.1	Human	Italy	Negative	Lower Respiratory Tract Secrection	5	38	5	44	46	13	2	149
EuSCAPE_IT191	Genome	UJZR01000001.1	Human	Italy	Negative	Urine	1	17	14	10	39	1	4	150
EuSCAPE_IT251	Genome	UJZO01000001.1	Human	Italy	Negative	Blood	1	18	12	1	56	1	2	151
EuSCAPE_IT309	Genome	UKAC01000001.1	Human	Italy	Negative	Blood	2	39	1	12	1	2	4	152
EuSCAPE_IT344	Genome	UJZT01000001.1	Human	Italy	Negative	Urine	1	18	12	1	1	10	2	153
EuSCAPE_IT389	Genome	UJZS01000001.1	Human	Italy	Negative	Urine	1	3	6	12	3	24	15	154
EuSCAPE_NO020	Genome	UJZH01000001.1	Human	Norway	Negative	Urine	9	40	1	54	57	1	5	155
EuSCAPE_PL033	Genome	UJZC01000001.1	Human	Poland	Negative	Urine	46	28	16	38	58	16	4	156
EuSCAPE_PT077	Genome	UKAA01000001.1	Human	Portugal	Negative	Urine	47	41	1	13	13	1	5	157
EuSCAPE_RO063	Genome	UKAJ01000001.1	Human	Romania	SHV-1 (not ESBL)	Puncture Fluids	11	5	12	1	59	4	2	158
EuSCAPE_RO090	Genome	UKAK01000001.1	Human	Romania	Negative	Other (pus)	2	4	3	38	4	18	4	159
EuSCAPE_RS096	Genome	UKAO01000001.1	Human	Serbia	SHV-12, OXA-9	Blood	1	18	3	1	1	13	2	160
EuSCAPE_SI005	Genome	UKAB01000001.1	Human	Slovenia	OXA-1 (not ESBL)	Puncture Fluids	31	42	26	20	1	25	4	161
EuSCAPE_SI024	Genome	UKAD01000001.1	Human	Slovenia	Negative	Urine	38	24	6	1	35	1	10	162
EuSCAPE_TR218	Genome	UKAS01000001.1	Human	Turkey	Negative	Urine	13	1	6	1	1	13	4	163
EuSCAPE_TR259	Genome	UKAU01000001.1	Human	Turkey	CTX-M-3	Urine	1	6	5	1	32	1	2	164
EuSCAPE_UK089	Genome	UKAF01000001.1	Human	United Kingdom	Negative	Urine	16	1	5	41	34	1	6	165
EuSCAPE_UK124	Genome	UKAI01000001.1	Human	United Kingdom	Negative	Urine	48	4	3	1	60	4	2	166

## Sheet: Hoja1
EuSCAPE_BE101	28	30	3	37	1	1	2	132
EuSCAPE_DE018	13	15	1	1	22	1	2	133
EuSCAPE_DE056	2	4	3	38	52	18	4	134
EuSCAPE_DE060	11	1	5	41	53	1	6	135
EuSCAPE_DE073	11	36	6	1	1	6	2	136
EuSCAPE_DE087	9	24	16	50	1	13	2	137
EuSCAPE_DK012	45	37	25	8	11	23	13	138
EuSCAPE_EE016	1	6	18	29	1	7	4	139
EuSCAPE_ES230	11	27	2	51	53	4	2	140
EuSCAPE_FR080	1	4	5	1	15	1	14	141
EuSCAPE_HR006	9	17	13	3	7	1	4	142
EuSCAPE_HR033	11	24	18	52	54	3	2	143
EuSCAPE_HU040	1	3	6	8	11	1	2	144
EuSCAPE_PT061	1	3	6	8	11	1	2	144
EuSCAPE_IE014	1	10	6	25	11	13	6	145
EuSCAPE_IE021	1	4	5	2	9	1	2	146
EuSCAPE_UK107	1	4	5	2	9	1	2	146
EuSCAPE_IL071	11	28	6	43	55	13	2	147
EuSCAPE_IT091	28	3	5	53	1	1	2	148
EuSCAPE_IT159	5	38	5	44	46	13	2	149
EuSCAPE_IT191	1	17	14	10	39	1	4	150
EuSCAPE_IT251	1	18	12	1	56	1	2	151
EuSCAPE_IT309	2	39	1	12	1	2	4	152
EuSCAPE_IT344	1	18	12	1	1	10	2	153
EuSCAPE_IT389	1	3	6	12	3	24	15	154
EuSCAPE_NO020	9	40	1	54	57	1	5	155
EuSCAPE_PL033	46	28	16	38	58	16	4	156
EuSCAPE_PT077	47	41	1	13	13	1	5	157
EuSCAPE_RO063	11	5	12	1	59	4	2	158
EuSCAPE_RO090	2	4	3	38	4	18	4	159
EuSCAPE_RS096	1	18	3	1	1	13	2	160
EuSCAPE_SI005	31	42	26	20	1	25	4	161
EuSCAPE_SI024	38	24	6	1	35	1	10	162
EuSCAPE_TR218	13	1	6	1	1	13	4	163
EuSCAPE_TR259	1	6	5	1	32	1	2	164
EuSCAPE_UK089	16	1	5	41	34	1	6	165
EuSCAPE_UK124	48	4	3	1	60	4	2	166
